# Supplementary material for: Fulvic Acid Promotes the Reduction of Hexavalent Chromium by Shewanella putrefaciens via N-acylated-L-homoserine Lactones-Mediated Quorum Sensing
Source: Toxics. 2025 Aug 22;13(9):708. doi: 10.3390/toxics13090708 (PMC12473820; doi:10.3390/toxics13090708)
Supplement: Supplementary file 1 [file toxics-13-00708-s001.zip]

Archive with 1 entries (1 files):
- toxics-3794341-supplementary.pdf
